# Supplementary material for: Telehealth payment parity and outpatient service utilization: evidence from privately insured workers
Source: Health Aff Sch. 2025 Apr 1;3(4):qxaf068. doi: 10.1093/haschl/qxaf068 (PMC12013821; doi:10.1093/haschl/qxaf068)
Supplement: qxaf068_Supplementary_Data [file qxaf068_supplementary_data.zip]

Archive with 7 entries (7 files):
- 2.Supplement.docx
- Author_disclosure_form_CS.docx
- Author_disclosure_form_DG.docx
- Author_disclosure_form_GQ.docx
- Author_disclosure_form_KB.docx
- Author_disclosure_form_SS.docx
- Author_disclosure_form_ZZ.docx
